# Supplementary material for: Fine-Grained Distribution of a Non-Native Resource Can Alter the Population Dynamics of a Native Consumer
Source: PLoS One. 2015 Nov 17;10(11):e0143052. doi: 10.1371/journal.pone.0143052 (PMC4648569; doi:10.1371/journal.pone.0143052)
Supplement: S1 Table — (XLSX) [file pone.0143052.s004.xlsx]

## Sheet: Sheet1
S1 Table. Spatial patterns of T. arvense simulated by the IBM. Sim # corresponds to those in Fig. 3.
Sim#	cover	patchnum	area (m2)	shape	dist (m)	thdist (m)	name of
	(%)		mean ± SD		mean ± SD	mean ± SD	the map file*
1	2.7	59	7.12 ± 11.36	1.01	25.27 ± 26.01	5.18±10.48	plantdata2
2	2.7	5780	0.04±0.003	1.14	68.65±69.88	2.31±1.34	plantdata2000random
3	2.7	1	363.43±0	1	128.41±21.83	−	plantmapforsimartificialori05
4	2.7	1	362.87±0	1	200.37±21.80	−	plantmapforsimartificialori03
5	2.7	1	361.67±0	3.9	48.24 ±10.80	−	plantmapforsimartificialori09
6	2.7	1	362.27±0	3.88	112.58±38.94	−	plantmapforsimartificialori10
7	2.7	10	36.21±0.032	1	138.23±28.42	12.57±1.02	plantmapforsimartificialori07
8	2.7	10	36.24±0	1	118.22±21.75	116.23±14.59	plantmapforsimartificialori08
9	2.7	10	36.20±0.001	1	291.20±37.73	12.57±1.02	plantmapforsimartificialori04
10	2.7	10	36.24±0	1	134.43±30.14	65.75±18.44	plantmapforsimartificialori06
11	4.6	45	13.70±7.58	1.07	22.48±24.36	7.58±12.17	plantmapforsimartificial101
12	4.5	9776	0.043±0.00	1.14	67.92±70.20	1.68±1.03	plantmapforsimartificial102
13	4.5	1	618.52±0	1	128.00±28.32	−	plantmapforsimartificial105
14	4.5	1	616.03±0	1	199.51±27.37	−	plantmapforsimartificial103-2
15	4.5	1	618.52±0	3.9	43.02±13.47	−	plantmapforsimartificial1009
16	4.5	1	618.52± 0.00	3.9	116.48±55.42	−	plantmapforsimartificial1010
17	4.6	10	61.62±0	1	138.75±29.82	10.71±0.81	plantmapforsimartificial107
18	4.5	10	61.62±0	1	117.47±22.94	114.08±14.62	plantmapforsimartificial108
19	4.5	10	61.55±0.00	1	284.41±38.3	10.71±0.81	plantmapforsimartificial104
20	4.5	10	61.62±0	1	134.10±30.35	63.70±18.39	plantmapforsimartificial106
21	10	26	54.29±12.06	1.16	24.24±21.69	12.06±13.67	plantmapforsimartificial121
22	10	22211	0.06±0.01	1	68.17±69.19	1.03±0.67	plantmapforsimartificial122
23	9.8	1	1413.01±0.00	1	124.71±42.37	−	plantmapforsimartificial125
24	9.8	1	1412.00±0.00	1	194.98±36.03	−	plantmapforsimartificial123
25	9.8	1	1412.00±0.00	3.91	39.67±12.83	−	plantmapforsimartificial129
26	9.8	1	1410.05±0.00	3.91	135.35±91.60	−	plantmapforsimartificial1210
27	9.8	10	140.75±0.20	1	137.97±30.55	6.53±0.59	plantmapforsimartificial127
28	9.8	10	140.90±0.00	1	116.37±24.76	109.24±14.75	plantmapforsimartificial128
29	9.8	10	140.87±0.00	1	291.57±39.11	6.53±0.59	plantmapforsimartificial124
30	9.7	10	140.90±0.00	1	133.73±31.75	59.28±18.29	plantmapforsimartificial126
31	19	22	128.85±11.96	1.13	26.53±20.28	11.96±11.45	plantmapforsimartificial111
32	18.6	45554	0.04±0.01	1.14	68.31±70.06	0.65±0.43	plantmapforsimartificial112
33	18.6	1	2964.37±0.00	1	146.74±49.97	−	plantmapforsimartificial115
34	18.6	1	2964.80±0.00	1	212.95±46.49	−	plantmapforsimartificial113
35	18.6	1	2964.36±0.00	2.78	43.03±13.47	−	plantmapforsimartificial119
36	18.4	1	2924.11±0.00	2.8	116.48±55.42	−	plantmapforsimartificial1110
37	18.6	10	296.44±0.00	1	136.47±32.66	1.01±0.63	plantmapforsimartificial117
38	18.5	10	296.44±0.00	1	114.60±28.55	102.72±15.02	plantmapforsimartificial118
39	18.6	10	296.44±0.00	1	301.36±40.92	1.01±0.63	plantmapforsimartificial114
40	18.5	10	296.44±0.00	1	133.23±34.59	53.69±18.20	plantmapforsimartificial116
*The name of map files in the last column are the name of the .dat files that contain data of host plant distribution for that simulation scenario. The map files can be obtained at: http://web.stanford.edu/~mifuyu/IBMcodes.html
